# Supplementary material for: Characterization of antibiotic resistance genes in the species of the rumen microbiota
Source: Nat Commun. 2019 Nov 20;10:5252. doi: 10.1038/s41467-019-13118-0 (PMC6868206; doi:10.1038/s41467-019-13118-0)
Supplement: Supplementary file 5 — Supplementary Data 3 [file 41467_2019_13118_MOESM5_ESM.xlsx]

## Sheet: Ruminal microbial genomes
Strain	Genome Size (Mb)	Source	Accession Number	Database
Acetitomaculum ruminis DSM 5522	3.1	Cow rumen/USA	SAMN05216249	BioSample/ Hungate1000*
Acidaminococcus fermentans pGA-4	2.4	Cow rumen/NZ	FOWJ00000000.1	Genbank
Acidaminococcus fermentans WCC6	2.3	Cow rumen/NZ	SAMN05216495	BioSample/ Hungate1000*
Acinetobacter sp. DSM 11652	3.1	Sheep rumen/Germany	SAMN05216500	BioSample/ Hungate1000*
Actinobacillus succinogenes 130Z	2.3	Cow rumen/USA	NC_009655. 1	Genbank
Actinomyces denticolens PA	2.8	Cow rumen/NZ	SAMN05216246	BioSample/ Hungate1000*
Actinomyces nasicola KPR-1	2.5	Cow rumen/NZ	FNQV00000000.1	Genbank
Actinomyces ruminicola DSM 27982	3.1	Cow rumen/China	NZ_FNIM00000000.1	Genbank
Actinomyces ruminicola KPR-7B	3.3	Cow rumen/NZ	FNHU00000000.1	Genbank
Allisonella histaminiformans DSM 15230	1.7	Cow rumen/USA	PRJNA254896	BioProject/ Hungate1000*
Alysiella crassa DSM 2578	2.7	Sheep saliva/Australia	SAMN02746063	BioSample/ Hungate1000*
Anaerovibrio lipolyticus LB2005	2.7	Cow rumen/NZ	JHYA00000000.1	Genbank
Anaerovibrio sp. RM50	2.8	Cow rumen/Japan	JHWV00000000.1	Genbank
Bacillus cereus KPR-7A	5.8	Cow rumen/NZ	SAMN04487767	BioSample/ Hungate1000*
Bacillus licheniformis VTM3R78	4.1	Moose rumen/USA	NZ_FOFE00000000.1	Genbank
Bacillus sp. MB2021	5	Cow rumen/NZ	JNJJ00000000.1	Genbank
Bacteroidales bacterium Ga6A1	3.8	Cow rumen/NZ	JNLA01000001.1	Genbank
Bacteroidales bacterium Ga6A2	3.9	Cow rumen/NZ	JNKX00000000.1	Genbank
Bacteroidales bacterium WCE2008	2.4	Cow rumen/NZ	NZ_FUZM00000000.1	Genbank
Bacteroides ovatus NLAE-zl-C57	6	Cow faeces enrichment/USA	SAMN05192582	BioSample/ Hungate1000*
Bacteroides ovatus NLAE-zl-C500	5.9	Cow faeces enrichment/USA	NZ_FMYE00000000.1	Genbank
Bacteroides sp. AR20	6.1	Sheep rumen/Australia	FOBY00000000.1	Genbank
Bacteroides sp. AR29	4.4	Sheep rumen/Australia	SAMN02910431	BioSample/ Hungate1000*
Bacteroides thetaiotaomicron KPPR-3	6.2	Cow rumen/NZ	SAMN02910322	BioSample/ Hungate1000*
Bacteroides thetaiotaomicron NLAE-zl-C579	6.3	Cow faeces enrichment/USA	FNVL00000000.1	Genbank
Bacteroides vulgatus NLAE-zl-G202	5	Goat faeces enrichment/USA	NZ_FOBA00000000.1	Genbank
Bacteroides xylanisolvens NLAE-zl-C202	5.9	Cow faeces enrichment/USA	FOUM00000000.1	Genbank
Bacteroides xylanisolvens NLAE-zl-G339	6.1	Goat faeces enrichment/USA	NZ_FNRP00000000.1	Genbank
Basfia succiniciproducens DSM 22022	2.2	Cow rumen/Switzerland	FMUQ00000000.1	Genbank
Basfia succiniciproducens KPR-2	2.3	Cow rumen/NZ	FOFH00000000.1	Genbank
Basfia succiniproducens MBEL55E	2.3	Cow rumen/Korea	NC_006300.1	Genbank
Bifibacterium choerinum AGR2158	2.2	Calf faeces/NZ	SAMN02441493	BioSample/ Hungate1000*
Bifidobacterium adolescentis DSM 20087	2.1	Cow rumen/Italy	JNKM00000000.1	Genbank
Bifidobacterium bifidum Calf96	2.2	Calf faeces/NZ	SAMN05216254	BioSample/ Hungate1000*
Bifidobacterium boum DSM 20432	2.2	Cow rumen/Italy	JHWO00000000.1	Genbank
Bifidobacterium breve RP2	2.3	Calf faeces/NZ	SAMN05216468	BioSample/ Hungate1000*
Bifidobacterium longum AGR2137	2.3	Calf faeces/NZ	ATWX00000000.1	Genbank
Bifidobacterium merycicum DSM 6492	2.3	Cow rumen/Italy	JDTL00000000.1	Genbank
Bifidobacterium pseudolongum AGR2145	2	Calf faeces/NZ	NZ_ATWW00000000.1	Genbank
Bifidobacterium pseudolongum DSM 20092	1.9	Cow rumen/Italy	JHWN00000000.1	Genbank
Bifidobacterium ruminantium DSM 6489	2.2	Cow rumen/Italy	JHWQ00000000.1	Genbank
Bifidobacterium thermophilum DSM 20212	2.3	Cow rumen/Italy	JHWM00000000.1	Genbank
Blautia schinkii DSM 10518	6.7	Lamb rumen/France	JNKJ00000000.1	Genbank
Blautia sp. SF-50	3.7	Cow rumen/USA	SAMN02910433	BioSample/ Hungate1000*
Blautia wexlerae AGR2146	3.6	Calf faeces/NZ	AUJF00000000.1	Genbank
Butyrivibrio fibrisolvens AB2020	4.7	Cow rumen/NZ	ATVZ00000000.1	Genbank
Butyrivibrio fibrisolvens AR40	5	Sheep rumen/Australia	NZ_FOGJ00000000.1	Genbank
Butyrivibrio fibrisolvens DSM 3071	4.8	Cow rumen/USA	NZ_FQXK00000000.1	Genbank
Butyrivibrio fibrisolvens FE2007	4.3	Cow rumen/NZ	AUJW00000000.1	Genbank
Butyrivibrio fibrisolvens MD2001	4.7	Cow rumen/NZ	AUKD00000000.1	Genbank
Butyrivibrio fibrisolvens ND3005	4.5	Cow rumen/NZ	NZ_ATVY00000000.1	Genbank
Butyrivibrio fibrisolvens TB	4.4	Cow rumen/NZ	SAMN02910382	BioSample/ Hungate1000*
Butyrivibrio fibrisolvens WTE3004	4.7	Cow rumen/NZ	AUJV00000000.1	Genbank
Butyrivibrio fibrisolvens YRB2005	4.7	Cow rumen/NZ	AUJA00000000.1	Genbank
Butyrivibrio hungatei DSM 14810	3.4	Sheep rumen/Czech republic	NZ_FRDH00000000.1	Genbank
Butyrivibrio hungatei NK4A153	3.4	Sheep rumen/NZ	AUJY00000000.1	Genbank
Butyrivibrio hungatei XBD2006	3.4	Cow rumen/NZ	PRJNA254909	BioProject/ Hungate1000*
Butyrivibrio proteoclasticus B316	3.6	Cow rumen/NZ	NC_014387.1	Genbank
Butyrivibrio proteoclasticus FD2007	3.9	Cow rumen/NZ	JHYH00000000.1	Genbank
Butyrivibrio proteoclasticus P18	4.2	Sheep rumen/UK	NZ_FOXO00000000.1	Genbank
Butyrivibrio proteoclasticus P6B7	3.9	Cow rumen/NZ	PRJNA223495	BioProject/ Hungate1000*
Butyrivibrio sp. AC2005	5.1	Cow rumen/NZ	GCA_000424145.1	Genbank
Butyrivibrio sp. AD3002	4.3	Cow rumen/NZ	ATVV00000000.1	Genbank
Butyrivibrio sp. AE2005	3.7	Cow rumen/NZ	JMMD00000000.1	BioSample/ Hungate1000*
Butyrivibrio sp. AE2015	3.7	Cow rumen/NZ	ATVR00000000.1	Genbank
Butyrivibrio sp. AE2032	3.7	Cow rumen/NZ	JNLF00000000.1	Genbank
Butyrivibrio sp. AE3003	3.5	Cow rumen/NZ	JMLX00000000.1	Genbank
Butyrivibrio sp. AE3004	4.5	Cow rumen/NZ	JNLQ00000000.1	Genbank
Butyrivibrio sp. AE3006	4.1	Cow rumen/NZ	AUJJ00000000.1	Genbank
Butyrivibrio sp. AE3009	4.2	Cow rumen/NZ	ATVS00000000.1	Genbank
Butyrivibrio sp. FC2001	4.6	Cow rumen/NZ	NZ_AUJH00000000.1	Genbank
Butyrivibrio sp. FCS006	3.8	Cow rumen/NZ	AUKB00000000.1	Genbank
Butyrivibrio sp. FCS014	4.1	Cow rumen/NZ	GCA_000526935.1	Genbank
Butyrivibrio sp. INlla14	4.2	Llama forestomach/Argentina	PRJNA254902	BioProject/ Hungate1000*
Butyrivibrio sp. INlla16	4.8	Llama forestomach/Argentina	SAMN02910263	BioSample/ Hungate1000*
Butyrivibrio sp. INlla18	3.3	Llama forestomach/Argentina	PRJNA243945	BioProject/ Hungate1000*
Butyrivibrio sp. INlla21	3.4	Llama forestomach/Argentina	PRJNA254905	BioProject/ Hungate1000*
Butyrivibrio sp. LB2008	3.7	Cow rumen/NZ	JHXZ00000000.1	Genbank
Butyrivibrio sp. LC3010	4.6	Cow rumen/NZ	AUJU00000000.1	Genbank
Butyrivibrio sp. M55	3.7	Camel forestomach/Australia	GCA_900116865.1	Genbank
Butyrivibrio sp. MB2005	4.2	Cow rumen/NZ	AUJP00000000.1	Genbank
Butyrivibrio sp. MC2013	3.8	Cow rumen/NZ	AUKE00000000.1	Genbank
Butyrivibrio sp. MC2021	4.4	Cow rumen/NZ	SAMN02744002	BioSample/ Hungate1000*
Butyrivibrio sp. NC2002	3.4	Cow rumen/NZ	JNKZ00000000.1	Genbank
Butyrivibrio sp. NC2007	4	Cow rumen/NZ	ATWY00000000.1	Genbank
Butyrivibrio sp. NC3005	3.9	Cow rumen/NZ	AUKC00000000.1	Genbank
Butyrivibrio sp. OB235	4.7	Cow rumen/Canada	FOBE00000000.1	Genbank
Butyrivibrio sp. Su6	3.7	Cow rumen/NZ	SAMN02910276	BioSample/ Hungate1000*
Butyrivibrio sp. VCB2001	4	Cow rumen/NZ	AUIZ00000000.1	Genbank
Butyrivibrio sp. VCB2006	4	Cow rumen/NZ	ATVX00000000.1	Genbank
Butyrivibrio sp. VCD2006	4.7	Cow rumen/NZ	AUIX00000000.1	Genbank
Butyrivibrio sp. WCD2001	4.3	Cow rumen/NZ	AUJZ00000000.1	Genbank
Butyrivibrio sp. WCD3002	4.3	Cow rumen/NZ	AUJO00000000.1	Genbank
Butyrivibrio sp. WCE2006	4.5	Cow rumen/NZ	JNKH00000000.1	Genbank
Butyrivibrio sp. XBB1001	3.9	Cow rumen/NZ	AUKA00000000.1	Genbank
Butyrivibrio sp. XPD2002	4.4	Cow rumen/NZ	AUIY00000000.1	Genbank
Butyrivibrio sp. XPD2006	3.9	Cow rumen/NZ	ATVT00000000.1	Genbank
Butyrivibrio sp. YAB3001	4.6	Cow rumen/NZ	SAMN02910398	BioSample/ Hungate1000*
Cellulomonas sp. KH9	4.2	Cow rumen/NZ	FOSE00000000.1	Genbank
Citrobacter sp. NLAE-zl-C269	5	Cow faeces enrichment/USA	SAMN05216502	BioSample/ Hungate1000*
Clostridiales bacterium R-7	3.3	Sheep rumen/Japan	FZQO01000001.1	Genbank
Clostridiales bacterium WTE2008	3.4	Cow rumen/NZ	SAMN06297397	BioSample/ Hungate1000*
Clostridium algidicarnis B3	3.1	Cow faeces/NZ	JNLN00000000.1	Genbank
Clostridium beijerinkii HUN142	6.1	Cow rumen/NZ	JHXK00000000.1	Genbank
Clostridium butyricum AGR2140	4.6	Calf faeces/NZ	AUJN00000000.1	Genbank
Clostridium cadaveris AGR2141	3.5	Calf faeces/NZ	AUJL00000000.1	Genbank
Clostridium cadaveris NLAE-zl-G419	3.5	Goat faeces enrichment/USA	NZ_FOOE00000000.1	Genbank
Clostridium cochlearium NLAE-zl-C224	2.4	Cow faeces enrichment/USA	SAMN05216497	BioSample/ Hungate1000*
Clostridium intestinale DSM 6191	4.6	Cow faeces/Japan	SAMN02745941	BioSample/ Hungate1000*
Clostridium lundense DSM 17049	4.8	Cow rumen/Sweden	JHVC00000000.1	Genbank
Clostridium paraputrificum AGR2156	3.6	Calf faeces/NZ	AUJC00000000.1	Genbank
Corynebacterium vitaeruminis DSM 20294	2.9	Cow rumen/USA	NZ_CP004353.1	Genbank
Corynebacterium vitaeruminis GA6A13	2.9	Cow rumen/NZ	JNKV00000000.1	Genbank
Cutibacterium acnes NLAE-zl-G260	2.5	Goat faeces enrichment/USA	NZ_FNGJ00000000.1	Genbank
Denitrobacterium detoxificans DSM 21843	2.4	Cow rumen/USA	NZ_FOEC00000000.1	Genbank
Desulfotomaculum ruminis DSM 2154	4	Sheep rumen/UK	CP002780.1	Genbank
Desulfovibrio desulfuricans ATCC 27774	2.9	Sheep rumen/USA	SAMN00001882	BioSample/ Hungate1000*
Desulfovibrio desulfuricans DSM 7057	3.2	Cow rumen/Germany	NZ_FPIW00000000.1	Genbank
Desulfovibrio legallii KHC7	2.7	Cow rumen/NZ	SAMN05192586	BioSample/ Hungate1000*
Dorea sp. AGR2135	3.5	Calf faeces/NZ	ATVU00000000	Genbank
Enterobacter sp. KPR-6	4.5	Cow rumen/NZ	FOYH00000000.1	Genbank
Enterococcus casseliflavus NLAE-zl-C414	3.6	Cow faeces enrichment/USA	SAMN05216513	BioSample/ Hungate1000*
Enterococcus casseliflavus NLAE-zl-G268	3.7	Goat faeces enrichment/USA	NZ_FOMP00000000.1	Genbank
Enterococcus faecalis 68A	3	Sheep rumen/NZ	JOOC00000000.1	Genbank
Enterococcus faecalis VTM1R91	3.1	Moose rumen/USA	NZ_FNIP01000007.1	Genbank
Enterococcus gallinarum SKF1	3.5	Sheep rumen/NZ	JNLR00000000.1	Genbank
Enterococcus mundtii C2	3.3	Cow rumen/NZ	NZ_FOUC01000012.1	Genbank
Enterococcus sp. KPPR-6	4.5	Cow rumen/NZ	FOHR00000000.1	Genbank
Erysipelatoclostridium innocuum NLAE-zl-C381	4.2	Cow faeces enrichment/USA	SAMN05216507	BioSample/ Hungate1000*
Erysipelatoclostridium innocuum NLAE-zl-G197	4.6	Goat faeces enrichment/USA	SAMN04487929	BioSample/ Hungate1000*
Erysipelotrichaceae bacterium NK3D112	3.1	Sheep rumen/NZ	JNJQ00000000.1	Genbank
Escherichia coli PA-3	4.9	Cow rumen/NZ	SAMN04487822	BioSample/ Hungate1000*
Eubacterium callanderi NLAE-zl-G225	4.4	Goat faeces enrichment/USA	NZ_FOWI00000000.1	Genbank
Eubacterium celullosolvens LD2006	3.3	Cow rumen/NZ	JHXY00000000.1	Genbank
Eubacterium oxidoreducens DSM 3217	2.9	Cow rumen/USA	FMXR00000000.1	Genbank
Eubacterium pyruvativorans i6	2.2	Sheep rumen/UK	NZ_FNBF00000000.1	Genbank
Eubacterium pyruvativorans KHGC13	2.3	Cow rumen/NZ	SAMN05216508	BioSample/ Hungate1000*
Eubacterium pyruvativorans KHPC4	2.3	Cow rumen/NZ	SAMN05216515	BioSample/ Hungate1000*
Eubacterium ruminantium 2388	2.9	Sheep rumen/UK	NZ_FNHR00000000.1	Genbank
Eubacterium ruminantium FB3002	3.5	Cow rumen/NZ	FNUU01000001.1	Genbank
Eubacterium ruminatium HUN269	2.9	Cow rumen/NZ	SAMN05660484	BioSample/ Hungate1000*
Eubacterium sp. AB3007	2.3	Cow rumen/NZ	NZ_JIAD00000000.1	Genbank
Faecalicatena contorta NLAE-zl-C134	4.7	Cow faeces enrichment/USA	SAMN05216529	BioSample/ Hungate1000*
Faecalicatena orotica NLAE-zl-C242	5.7	Cow faeces enrichment/USA	SAMN05216536	BioSample/ Hungate1000*
Fibrobacter succinogenes HM2	3.5	Sheep rumen/USA	SRP092671	BioSample/ Hungate1000*
Fibrobacter succinogenes S85	3.8	Cow rumen/USA	CP002158.1	Genbank
Fusobacterium necrophorum HUN048	2	Cow rumen/NZ	JHWT00000000.1	Genbank
Kandleria vitulina DSM 20405	2.1	Calf rumen/UK	JNKN00000000.1	Genbank
Kandleria vitulina KH4T7	2.1	Cow rumen/NZ	SAMN05216514	BioSample/ Hungate1000*
Kandleria vitulina MC3001	2	Cow rumen/NZ	JHWI00000000.1	Genbank
Kandleria vitulina S3b	2.1	Sheep rumen/NZ	NZ_FNNF00000000.1	Genbank
Kandleria vitulina WCC7	2.1	Cow rumen/NZ	SAMN05216520	BioSample/ Hungate1000*
Kandleria vitulina WCE2011	2	Cow rumen/NZ	JHXA00000000.1	Genbank
Lachnobacterium bovis AE2004	2.9	Cow rumen/NZ	NZ_JHWB00000000.1	Genbank
Lachnobacterium bovis C6A12	2.6	Cow rumen/NZ	JHWP00000000.1	Genbank
Lachnobacterium bovis DSM 14045	2.7	Cow rumen/Canada	SAMN02910414	BioSample/ Hungate1000*
Lachnobacterium bovis NK4B19	2.5	Sheep rumen/NZ	ATWB00000000.1	Genbank
Lachnobacterium bovis S1b	2.5	Sheep rumen/NZ	NZ_FOGW00000000.1	Genbank
Lachnoclostridium aerotolerans DSM 5434	4.7	Sheep rumen/South Africa	JHWJ00000000.1	Genbank
Lachnoclostridium aminophilum DSM 10710	3.1	Cow rumen/USA	SAMN02745353	BioSample/ Hungate1000*
Lachnoclostridium aminophilum KH1P1	3.2	Cow rumen/NZ	SAMN04487771	BioSample/ Hungate1000*
Lachnoclostridium citroniae NLAE-zl-G70	6	Goat faeces enrichment/USA	NZ_FOZH00000000.1	Genbank
Lachnoclostridium clostridioforme AGR2157	4.9	Calf faeces/NZ	SAMN02440671	BioSample/ Hungate1000*
Lachnoclostridium clostridioforme ATCC 25537	5.5	Calf rumen/USA	NZ_FOOJ00000000.1	Genbank
Lachnoclostridium clostridioforme NLAE-zl-C196	5.2	Cow faeces enrichment/USA	SAMN05216521	BioSample/ Hungate1000*
Lachnoclostridium clostridioforme NLAE-zl-G208	5.2	Goat faeces enrichment/USA	SAMN05216528	BioSample/ Hungate1000*
Lachnoclostridium lavalense NLAE-zl-G277	6.4	Goat faeces enrichment/USA	NZ_FOIM00000000.1	Genbank
Lachnoclostridium polysaccharolyticum DSM 1801	3.5	Sheep rumen/South Africa	SAMN04487772	BioSample/ Hungate1000*
Lachnospira multipara D15d	2.8	Cow rumen/USA	SAMN05216537	BioSample/ Hungate1000*
Lachnospira multipara LB2003	2.6	Cow rumen/NZ	JNKW00000000.1	Genbank
Lachnospira multipara MC2003	2.6	Cow rumen/NZ	JHWY00000000.1	Genbank
Lachnospira mutipara ATCC 19207	2.9	Cow rumen/USA	AUJG00000000.1	Genbank
Lachnospira pectinoschiza M83	2.7	Camel forestomach/Australia	SAMN05216544	BioSample/ Hungate1000*
Lachnospiraceae bacterium A10	2.5	Cow rumen/NZ	FNYN00000000.1	Genbank
Lachnospiraceae bacterium AB2028	3.5	Cow rumen/NZ	JHYJ00000000.1	Genbank
Lachnospiraceae bacterium AC2012	2.6	Cow rumen/NZ	JNIN00000000.1	Genbank
Lachnospiraceae bacterium AC2014	2.8	Cow rumen/NZ	JNJE00000000.1	Genbank
Lachnospiraceae bacterium AC2028	2.8	Cow rumen/NZ	NZ_JNJD00000000.1	Genbank
Lachnospiraceae bacterium AC2029	3.9	Cow rumen/NZ	NZ_JNLK00000000.1	Genbank
Lachnospiraceae bacterium AC2031	3.2	Cow rumen/NZ	JIAB00000000.1	Genbank
Lachnospiraceae bacterium AC3007	2.9	Cow rumen/NZ	JHYK00000000.1	Genbank
Lachnospiraceae bacterium AD3010	3.5	Cow rumen/NZ	JHWU0000000.1	Genbank
Lachnospiraceae bacterium C10	3	Cow rumen/NZ	PRJNA254845	BioProject/ Hungate1000*
Lachnospiraceae bacterium C6A11	2.9	Cow rumen/NZ	JNKY00000000.1	Genbank
Lachnospiraceae bacterium C7	2.9	Cow rumen/NZ	FOPE00000000.1	Genbank
Lachnospiraceae bacterium FD2005	2.4	Cow rumen/NZ	JNKT00000000.1	Genbank
Lachnospiraceae bacterium FE2018	3.2	Cow rumen/NZ	JNKK00000000.1	Genbank
Lachnospiraceae bacterium G11	3.1	Cow rumen/Japan	FMWZ00000000.1	Genbank
Lachnospiraceae bacterium G41	2.6	Cow rumen/Japan	FNEU00000000.1	Genbank
Lachnospiraceae bacterium KH1P17	3.8	Cow rumen/NZ	SAMN06296386	BioSample/ Hungate1000*
Lachnospiraceae bacterium KH1T2	3.9	Cow rumen/NZ	SAMN05216390	BioSample/ Hungate1000*
Lachnospiraceae bacterium KHCPX20	3.2	Cow rumen/NZ	SAMN05216391	BioSample/ Hungate1000*
Lachnospiraceae bacterium LC2019	3.5	Cow rumen/NZ	NZ_FZRB00000000.1	Genbank
Lachnospiraceae bacterium MA2020	3.7	Cow rumen/NZ	JQKK00000000.1	Genbank
Lachnospiraceae bacterium MC2017	4.3	Cow rumen/NZ	JNJK00000000.1	Genbank
Lachnospiraceae bacterium MD2004	2.5	Cow rumen/NZ	JHWK00000000.1	Genbank
Lachnospiraceae bacterium NC2004	3.4	Cow rumen/NZ	NZ_JHXB00000000.1	Genbank
Lachnospiraceae bacterium NC2008	2.7	Cow rumen/NZ	JHWS00000000.1	Genbank
Lachnospiraceae bacterium ND2006	3.9	Cow rumen/NZ	SAMN02910369	BioSample/ Hungate1000*
Lachnospiraceae bacterium NE2001	3.7	Cow rumen/NZ	SAMN02910369	BioSample/ Hungate1000*
Lachnospiraceae bacterium NK3A20	3	Sheep rumen/NZ	SAMN02745687	BioSample/ Hungate1000*
Lachnospiraceae bacterium NK4A136	2.7	Sheep rumen/NZ	ATVW00000000.1	Genbank
Lachnospiraceae bacterium NK4A179	3.2	Sheep rumen/NZ	ATWC00000000	Genbank
Lachnospiraceae bacterium NK4A144	4.1	Sheep rumen/NZ	AUJT00000000.1	Genbank
Lachnospiraceae bacterium NLAE-zl-G231	7.3	Goat faeces enrichment/USA	SAMN05216405	BioSample/ Hungate1000*
Lachnospiraceae bacterium P6A3	3	Cow rumen/NZ	SAMN02841223	BioSample/ Hungate1000*
Lachnospiraceae bacterium P6B14	2.7	Cow rumen/NZ	JHWZ00000000.1	Genbank
Lachnospiraceae bacterium RM5	2.4	Cow rumen/Japan	AB730673.1	Genbank
Lachnospiraceae bacterium V9D3004	0.3	Cow rumen/NZ	SAMN02744022	BioSample/ Hungate1000*
Lachnospiraceae bacterium XBB1006	2.7	Cow rumen/NZ	SAMN02910358	BioSample/ Hungate1000*
Lachnospiraceae bacterium XBB2008	3.5	Cow rumen/NZ	SAMN02910292	BioSample/ Hungate1000*
Lachnospiraceae bacterium XBD2001	2.5	Cow rumen/NZ	SAMN02910301	BioSample/ Hungate1000*
Lachnospiraceae bacterium XPB1003	3.2	Cow rumen/NZ	FMVK00000000.1	Genbank
Lachnospiraceae bacterium YSB2008	2.7	Cow rumen/NZ	JHWR00000000.1	Genbank
Lachnospiraceae bacterium YSD2013	3.2	Cow rumen/NZ	SAMN02910339	BioSample/ Hungate1000*
Lactobacillus brevis AG48	2.6	Sheep rumen/NZ	GCF_000526755.1	Genbank
Lactobacillus mucosae KHPC15	1.9	Cow rumen/NZ	SAMN05216545	BioSample/ Hungate1000*
Lactobacillus mucosae KHPX11	1.9	Cow rumen/NZ	SAMN05216461	BioSample/ Hungate1000*
Lactobacillus mucosae WCC8	1.9	Cow rumen/NZ	SAMN05216430	BioSample/ Hungate1000*
Lactobacillus mucusae AGR63	1.9	Cow rumen/NZ	SAMN02744693	BioSample/ Hungate1000*
Lactobacillus plantarum AG30	3.4	Sheep rumen/NZ	JHWA00000000.1	Genbank
Lactobacillus ruminis DSM 20403	2	Cow rumen/UK	GCF_001436475.1	Genbank
Lactobacillus ruminis WC1T17	1.8	Cow rumen/NZ	SAMN05216431	BioSample/ Hungate1000*
Lactococcus garvieae M79	2.2	Camel forestomach/Australia	SAMN05216438	BioSample/ Hungate1000*
Lactococcus lactis 511	2.5	Cow rumen/NZ	JNLP00000000.1	Genbank
Megamonas sp. Calf98-2	2.2	Calf faeces/NZ	SAMN05216340	BioSample/ Hungate1000*
Megasphaera elsdenii J1	2.5	Sheep rumen/UK	NZ_FRAK00000000.1	Genbank
Megasphaera elsdenii DSM 20460	2.5	Sheep rumen/UK	NC_015873.1	Genbank
Megasphaera elsdenii YE34	2.4	Cow rumen/Australia	FOQP00000000.1	Genbank
Megasphaera elsdenii T81	2.5	Cow rumen/USA	JHXC00000000.1	Genbank
Methanobrevibacter boviskoreani JH1	2.1	Cow rumen/Korea	GCF_000320505.1	Genbank
Methanobrevibacter gottschalkii DSM 11978	1.9	Pig faeces/USA	SAMN05216439	BioSample/ Hungate1000*
Methanobrevibacter millerae DSM 16643	2.7	Cow rumen/Australia	SAMN02910315	BioSample/ Hungate1000*
Methanobrevibacter millerae SM9	2.5	Sheep rumen/NZ	GCF_001477655.1	Genbank
Methanobrevibacter olleyae DSM 16632	2.1	Sheep rumen/Australia	FOTL00000000.1	Genbank
Methanobrevibacter olleyae YLM1	2.2	Lamb rumen/NZ	SAMN04335716	BioSample/ Hungate1000*
Methanobrevibacter wolinii SH	2	Sheep faeces/USA	JHWX00000000.1	Genbank
Methanobrevibater ruminantium M1	2.9	Cow rumen/USA	NC_013790.1	Genbank
Methanomicrobium mobile DSM 1539	1.7	Cow rumen/USA	JOMF00000000.1	Genbank
Methanosarcina sp. DSM 11855	3.1	Sheep rumen/Germany	PRJNA254857	BioProject/ Hungate1000*
Micrococcineae bacterium KH10	2.8	Cow rumen/NZ	PRJNA370722	BioProject/ Hungate1000*
Micrococcus luteus VTM4R57	2.6	Moose rumen/USA	NZ_FRCE00000000.1	Genbank
Mitsuokella jalaludinii DSM 13811	2.4	Cow rumen/Malaysia	JNKR00000000.1	Genbank
Morganella morganii NLAE-zl-C84	3.9	Cow faeces enrichment/USA	SAMN05216301	BioSample/ Hungate1000*
Olsenella sp. KH1P3	2	Cow rumen/NZ	SAMN06298223	BioSample/ Hungate1000*
Olsenella sp. KH2P3	2.4	Cow rumen/NZ	NZ_FPKD00000000.1	Genbank
Olsenella sp. KH3B4	2.4	Cow rumen/NZ	SAMN05216348	BioSample/ Hungate1000*
Olsenella umbonata DSM 22619	2.2	Sheep rumen/UK	FMZL00000000.1	Genbank
Olsenella umbonata WCP15	2	Cow rumen/NZ	SAMN05216447	BioSample/ Hungate1000*
Oribacterium sp. FC2011	4.2	Cow rumen/NZ	JNJM00000000.1	Genbank
Oribacterium sp. KHPX15	4	Cow rumen/NZ	SAMN05216349	BioSample/ Hungate1000*
Oribacterium sp. NK2B42	3.8	Sheep rumen/NZ	AUJX00000000	Genbank
Oribacterium sp. P6A1	3.7	Cow rumen/NZ	NZ_JNKO00000000.1	Genbank
Oribacterium sp. WCC10	3.6	Cow rumen/NZ	SAMN05216356	BioSample/ Hungate1000*
Oscillibacter sp. PC13	2.8	Sheep rumen/Australia	NZ_FOXE00000000.1	Genbank
Pediococcus acidilactici AGR20	1.9	Sheep rumen/NZ	JAGU00000000.1	Genbank
Peptoclostridium mangenotii LM2	3	Lamb faeces/NZ	JIAA00000000.1	Genbank
Peptostreptococcaceae bacterium pGA-8	1.8	Cow rumen/NZ	FONK00000000.1	Genbank
Peptostreptococcaceae bacterium VA2	3.6	Deer faeces/NZ	JMMB00000000.1	Genbank
Peptostreptococcus anaerobius C	2.1	Cow rumen/USA	PRJNA254856	BioProject/ Hungate1000*
Peptostreptococcus russellii Calf135	2.1	Calf faeces/NZ	SAMN05216454	BioSample/ Hungate1000*
Peptostreptococcus sp. D1	2.3	Deer rumen/NZ	FONP00000000.1	Genbank
Porphyromonadaceae bacterium KH3CP3RA	4.9	Cow rumen/NZ	GCA_900114365.1	Genbank
Porphyromonadaceae bacterium KH3R12	4.2	Cow rumen/NZ	SAMN05216331	BioSample/ Hungate1000*
Porphyromonadaceae bacterium KHP3R9	3.4	Cow rumen/NZ	GCA_900116745.1	Genbank
Porphyromonadaceae bacterium NLAE-zl-C104	3.9	Cow faeces enrichment/USA	SAMN05216365	BioSample/ Hungate1000*
Prauserella rugosa DSM 43194	5.3	Cow rumen/Italy	SAMN02946344	BioSample/ Hungate1000*
Prevotella albensis DSM 11370	2.7	Sheep rumen/UK	SAMN02440641	BioSample/ Hungate1000*
Prevotella brevis ATCC 19188	3.5	Cow rumen/USA	SAMN02744010	BioSample/ Hungate1000*
Prevotella brevis P6B11	3.2	Cow rumen/NZ	JHXG00000000.1	Genbank
Prevotella bryantii B14	3.6	Cow rumen/USA	ADWO0000000.1	Genbank
Prevotella bryantii C21a	3.2	Cow rumen/NZ	AUKF00000000.1	Genbank
Prevotella bryantii FB3001	3.3	Cow rumen/NZ	NZ_FNHC00000000.1	Genbank
Prevotella bryantii KHPX14	3.3	Cow rumen/NZ	SAMN05216455	BioSample/ Hungate1000*
Prevotella ruminicola 23	3.6	Cow rumen/USA	CP002006.1	Genbank
Prevotella ruminicola AR32	3.2	Sheep rumen/Australia	SAMN05216354	BioSample/ Hungate1000*
Prevotella ruminicola BPI-162	3.6	Sheep rumen/Japan	NZ_FOLF00000000.1	Genbank
Prevotella ruminicola BPI-34	3.7	Sheep rumen/Japan	NZ_FRCJ00000000.1	Genbank
Prevotella ruminicola D31d	3.8	Cow rumen/USA	SAMN05216462	BioSample/ Hungate1000*
Prevotella ruminicola KHP1	3.4	Cow rumen/NZ	SAMN04487826	BioSample/ Hungate1000*
Prevotella ruminicola KHT3	4	Cow rumen/NZ	SAMN05216463	BioSample/ Hungate1000*
Prevotella ruminicola RM4	3.4	Cow rumen/Japan	JNKG00000000.1	Genbank
Prevotella ruminocola Ga6B6	3.5	Cow rumen/NZ	JHXD00000000.1	Genbank
Prevotella sp. AGR2160	2.9	Calf faeces/NZ	AUJK00000000.1	Genbank
Prevotella sp. BPI-145	3.6	Sheep rumen/Japan	NZ_FNIW00000000.1	Genbank
Prevotella sp. BPI-148	3.5	Sheep rumen/Japan	NZ_FNCQ00000000.1	Genbank
Prevotella sp. FD3004	3	Cow rumen/NZ	JQKR00000000.1	Genbank
Prevotella sp. HUN102	3.3	Cow rumen/NZ	JIAF00000000.1	Genbank
Prevotella sp. KH1P2	3.3	Cow rumen/NZ	FOHY00000000.1	Genbank
Prevotella sp. KH2C16	3.2	Cow rumen/NZ	SAMN05216383	BioSample/ Hungate1000*
Prevotella sp. KHP7	3.1	Cow rumen/NZ	FOIV00000000.1	Genbank
Prevotella sp. LC2012	2.9	Cow rumen/NZ	FNUF00000000.1	Genbank
Prevotella sp. MA2016	3.4	Cow rumen/NZ	JHUW00000000.1	Genbank
Prevotella sp. NE3005	3.6	Cow rumen/NZ	NZ_FOCK00000000.1	Genbank
Prevotella sp. P6B1	3.6	Cow rumen/NZ	JNKF00000000.1	Genbank
Prevotella sp. P6B4	3.6	Cow rumen/NZ	JHVE00000000.1	Genbank
Prevotella sp. TC2-24	2.9	Cow rumen/Sweden	SAMN04487850	BioSample/ Hungate1000*
Prevotella sp. TC2-28	3.4	Cow rumen/Sweden	NZ_FNRE00000000.1	Genbank
Prevotella sp. TF2-5	3.5	Cow rumen/Sweden	NZ_FOWK00000000.1	Genbank
Prevotellaceae bacterium HUN156	2.8	Cow rumen/NZ	NZ_FPIT00000000.1	Genbank
Prevotellaceae bacterium KH2P17	3.3	Cow rumen/NZ	PRJNA370726	BioProject/ Hungate1000*
Propionibacteriaceae bacterium P6A17	2.7	Cow rumen/NZ	JHVD00000000.1	Genbank
Propionibacterium sp. MB3007	2.5	Cow rumen/NZ	JMLB00000000.1	Genbank
Proteiniclasticum ruminis DSM 24773	3.1	Yak rumen/China	JNKC00000000.1	Genbank
Proteus mirabilis NLAE-zl-C285	3.8	Cow faeces enrichment/USA	SAMN05216484	BioSample/ Hungate1000*
Proteus mirabilis NLAE-zl-G534	4	Goat faeces enrichment/USA	NZ_FOPN00000000.1	Genbank
Pseudobutyrivibrio ruminis ACV-9	2.8	Cow rumen/NZ	SAMN02910377	BioSample/ Hungate1000*
Pseudobutyrivibrio ruminis AD2017	2.9	Cow rumen/NZ	AUJQ00000000	Genbank
Pseudobutyrivibrio ruminis CF1b	3.3	Sheep caecum/USA	SAMN02440829	BioSample/ Hungate1000*
Pseudobutyrivibrio ruminis DSM 9787	3	Cow rumen/Sweden	SAMN02910411	BioSample/ Hungate1000*
Pseudobutyrivibrio ruminis HUN009	2.8	Cow rumen/NZ	JNLH00000000.1	Genbank
Pseudobutyrivibrio sp. 49	3.4	Cow rumen/USA	SAMN05421493	BioSample/ Hungate1000*
Pseudobutyrivibrio sp. ACV-2	2.7	Cow rumen/NZ	FNQZ00000000.1	Genbank
Pseudobutyrivibrio sp. AR14	3.1	Sheep rumen/Australia	PRJNA254864	BioProject/ Hungate1000*
Pseudobutyrivibrio sp. C4	2.9	Cow rumen/NZ	SAMN029104	BioSample/ Hungate1000*
Pseudobutyrivibrio sp. JW11	3.1	Sheep rumen/UK	NZ_FOWB00000000.1	Genbank
Pseudobutyrivibrio sp. LB2011	2.8	Cow rumen/NZ	GCA_000701765.1	Genbank
Pseudobutyrivibrio sp. MD2005	3.1	Cow rumen/NZ	JHXE00000000.1	Genbank
Pseudobutyrivibrio sp. NOR37	3	Cow rumen/UK	FOZB00000000.1	Genbank
Pseudobutyrivibrio sp. OR37	3.6	Cow rumen/Canada	PRJNA311407	BioProject/ Hungate1000*
Pseudobutyrivibrio sp. UC12254	3.4	Cow rumen/USA	FOVQ00000000.1	Genbank
Pseudobutyrivibrio sp. YE44	3.2	Cow rumen/Australia	SAMN02910298	BioSample/ Hungate1000*
Pseudobutyrivibrio xylanivorans DSM 10317	3.2	Sheep rumen/South Africa	SAMN02910350	BioSample/ Hungate1000*
Ruaniaceae bacterium KH17	2.7	Cow rumen/NZ	NZ_FZQV00000000.1	Genbank
Ruminobacter amylophilus DSM 1361	2.8	Sheep rumen/UK	SAMN02910344	BioSample/ Hungate1000*
Ruminobacter amylophilus RM87	2.9	Cow rumen/Japan	JNKD00000000.1	Genbank
Ruminococcacea bacterium YAD3003	2.7	Cow rumen/NZ	SAMN02910264	BioSample/ Hungate1000*
Ruminococcaceae bacterium AB4001	3.2	Cow rumen/NZ	JHXJ00000000.1	Genbank
Ruminococcaceae bacterium AE2021	3.1	Cow rumen/NZ	JIAE00000000.1	Genbank
Ruminococcaceae bacterium D5	2.6	Deer rumen/NZ	FORK00000000.1	Genbank
Ruminococcaceae bacterium FB2012	3.8	Cow rumen/NZ	SAMN02910317	BioSample/ Hungate1000*
Ruminococcaceae bacterium KHP2	3	Cow rumen/NZ	PRJNA370723	BioProject/ Hungate1000*
Ruminococcaceae bacterium NK3B98	3	Sheep rumen/NZ	ATWA00000000.1	Genbank
Ruminococcaceae bacterium P7	3.1	Cow rumen/Japan	FMUA00000000.1	Genbank
Ruminococcaceae bacterium YRB3002	3	Cow rumen/NZ	SAMN02910456	BioSample/ Hungate1000*
Ruminococcus albus 7	4.5	Cow rumen/USA	PRJNA42255	BioProject/ Hungate1000*
Ruminococcus albus 8	4.1	Cow rumen/USA	ADKM00000000	Genbank
Ruminococcus albus AD2013	4.2	Cow rumen/NZ	JAGS00000000.1	Genbank
Ruminococcus albus AR67	4.3	Sheep rumen/Australia	SAMN02910406	BioSample/ Hungate1000*
Ruminococcus albus KH2T6	3.8	Cow rumen/NZ	SAMN05216469	BioSample/ Hungate1000*
Ruminococcus albus SY3	4.3	Sheep rumen/UK	JEOB00000000.1	Genbank
Ruminococcus bromii YE282	2.5	Cow rumen/Australia	FMUV00000000.1	Genbank
Ruminococcus flavefaciens 17	3.5	Cow rumen/UK	AFNE00000000	Genbank
Ruminococcus flavefaciens AE3010	3.7	Cow rumen/NZ	JAGT00000000.1	Genbank
Ruminococcus flavefaciens ATCC 19208	3.6	Cow rumen/USA	KI912489.1	Genbank
Ruminococcus flavefaciens FD-1	4.6	Cow rumen/USA	ACOK00000000	Genbank
Ruminococcus flavefaciens MA2007	3.4	Cow rumen/NZ	JHXF00000000.1	Genbank
Ruminococcus flavefaciens MC2020	3.1	Cow rumen/NZ	PRJNA223444	BioProject/ Hungate1000*
Ruminococcus flavefaciens ND2009	3.6	Cow rumen/NZ	JHXI00000000.1	Genbank
Ruminococcus flavefaciens SAb67	3.8	Sheep abomasum/NZ	PRJNA254877	BioProject/ Hungate1000*
Ruminococcus flavefaciens XPD3002	3.7	Cow rumen/NZ	NZ_FPJT00000000.1	Genbank
Ruminococcus flavefaciens Y1	3.7	Sheep rumen/Australia	NZ_FRCT00000000.1	Genbank
Ruminococcus flavefaciens YAD2003	3.7	Cow rumen/NZ	SAMN02910265	BioSample/ Hungate1000*
Ruminococcus flavefaciens YL228	3.4	Lamb rumen/NZ	SAMN02910280	BioSample/ Hungate1000*
Ruminococcus flavefaciens YRD2003	3.6	Cow rumen/NZ	NZ_FNZT00000000.1	Genbank
Ruminococcus gnavus AGR2154	3.7	Calf faeces/NZ	JAGQ00000000.1	Genbank
Ruminococcus sp. FC2018	2.4	Cow rumen/NZ	JHXH00000000.1	Genbank
Ruminococcus sp. HUN007	4.2	Cow rumen/NZ	JOOA00000000.1	Genbank
Ruminococcus sp. NK3A76	3.6	Sheep rumen/NZ	JMMA00000000.1	Genbank
Ruminococcus sp. YE71	4.1	Sheep rumen/Australia	SAMN02910447	BioSample/ Hungate1000*
Ruminococcus sp. YE78	4.1	Sheep rumen/Australia	SAMN02910446	BioSample/ Hungate1000*
Sarcina sp. DSM 11001	4.2	Cow rumen/Sweden	FNFZ00000000.1	Genbank
Selenomonas bovis 8-14-1	2.6	Cow rumen/Japan	JNKB00000000.1	Genbank
Selenomonas bovis DSM 23594	2.7	Yak rumen/China	NZ_ARLB00000000.1	Genbank
Selenomonas ruminantium AB3002	3.7	Cow rumen/NZ	JNIO00000000.1	Genbank
Selenomonas ruminantium AC2024	2.8	Cow rumen/NZ	NZ_JIAC00000000.1	Genbank
Selenomonas ruminantium C3	2.8	Cow rumen/NZ	SAMN02910323	BioSample/ Hungate1000*
Selenomonas ruminantium DSM 2872	3	Cow rumen/USA	PRJNA254915	BioProject/ Hungate1000*
Selenomonas ruminantium GACV-9	2.8	Cow rumen/NZ	SAMN02910356	BioSample/ Hungate1000*
Selenomonas ruminantium HD4	3.1	Cow rumen/USA	SAMN05216582	BioSample/ Hungate1000*
Selenomonas ruminantium KH1T6	3.6	Cow rumen/NZ	SAMN05216583	BioSample/ Hungate1000*
Selenomonas ruminantium L14	3.3	Camel forestomach/Australia	SAMN05216587	BioSample/ Hungate1000*
Selenomonas ruminantium S137	3.2	Sheep rumen/Japan	NZ_FNJQ00000000.1	Genbank
Selenomonas ruminantium TAM6421	3.6	Sheep rumen/Japan	PRJNA60235	BioProject/ Hungate1000*
Selenomonas ruminantium WCT3	2.7	Cow rumen/NZ	SAMN05216584	BioSample/ Hungate1000*
Selenomonas ruminantium Z108	3.1	Sheep rumen/UK	NZ_FOQK00000000.1	Genbank
Selenomonas ruminatium ATCC 12561	3.4	Cow rumen/USA	AUJE00000000	Genbank
Selenomonas sp. AE3005	2.8	Cow rumen/NZ	JMME00000000.1	Genbank
Selenomonas sp. FC4001	2.9	Cow rumen/NZ	JNJF00000000.1	Genbank
Selenomonas sp. ND2010	2.9	Cow rumen/NZ	JNKI00000000.1	Genbank
Sharpea azabuenensis DSM 20406	2.4	Calf rumen/USA	SAMN04487834	BioSample/ Hungate1000*
Sharpea azabuensis DSM 18934	2.4	Horse faeces/Japan	JNKU00000000.1	Genbank
Sharpea azabuensis KH1P5	2.3	Cow rumen/NZ	SAMN04487835	BioSample/ Hungate1000*
Sharpea azabuensis KH2P10	2.3	Cow rumen/NZ	FOMV00000000.1	Genbank
Shigella sonnei NLAE-zl-G496	4.9	Goat faeces enrichment/USA	NZ_FNIS00000000.1	Genbank
Slackia heliotrinireducens DSM 20476	3.2	Sheep rumen/Australia	NC_013165.1	Genbank
Staphylococcus epidermidis AG42	2.6	Sheep rumen/UK	JNLI00000000.1	Genbank
Staphylococcus epidermidis NLAE-zl-G239	2.5	Goat faeces enrichment/USA	NZ_FOPD00000000.1	Genbank
Streptococcus equinus 2B	1.9	Sheep rumen/UK	JNKQ00000000.1	Genbank
Streptococcus equinus AG46	1.9	Sheep rumen/NZ	SAMN02841210	BioSample/ Hungate1000*
Streptococcus equinus AR3	2	Sheep rumen/Australia	SAMN05216470	BioSample/ Hungate1000*
Streptococcus equinus B315	1.8	Sheep rumen/NZ	AUJD00000000.1	Genbank
Streptococcus equinus C277	1.8	Sheep rumen/UK	NZ_FNKC00000000.1	Genbank
Streptococcus equinus ES1	1.8	Sheep rumen/UK	NZ_FODM00000000.1	Genbank
Streptococcus equinus GA-1	1.8	Cow rumen/NZ	SAMN02910449	BioSample/ Hungate1000*
Streptococcus equinus H24	1.9	Calf rumen/USA	SAMN05216373	BioSample/ Hungate1000*
Streptococcus equinus HC5	1.9	Cow rumen/USA	JPGC00000000.1	Genbank
Streptococcus equinus JB1	2	Cow rumen/USA	AUZH00000000.1	Genbank
Streptococcus equinus MPR1	1.9	Camel forestomach/Australia	SAMN05216477	BioSample/ Hungate1000*
Streptococcus equinus MPR2	1.9	Camel forestomach/Australia	SAMN05216384	BioSample/ Hungate1000*
Streptococcus equinus MPR4	1.9	Camel forestomach/Australia	SAMN05216385	BioSample/ Hungate1000*
Streptococcus equinus pGA-7	1.8	Cow rumen/NZ	NZ_FNJX00000000.1	Genbank
Streptococcus equinus pR-5	1.8	Cow rumen/NZ	NZ_FNZW00000000.1	Genbank
Streptococcus equinus Sb04	1.9	Cow rumen/Australia	SAMN05216347	BioSample/ Hungate1000*
Streptococcus equinus Sb05	2	Cow rumen/Australia	SAMN05216392	BioSample/ Hungate1000*
Streptococcus equinus Sb09	2	Cow rumen/Australia	SAMN05216400	BioSample/ Hungate1000*
Streptococcus equinus Sb10	1.9	Cow rumen/Australia	SAMN05216407	BioSample/ Hungate1000*
Streptococcus equinus Sb13	1.9	Cow rumen/Australia	SAMN05216408	BioSample/ Hungate1000*
Streptococcus equinus Sb17	1.9	Cow rumen/Australia	SAMN05216415	BioSample/ Hungate1000*
Streptococcus equinus Sb18	2	Cow rumen/Australia	SAMN05216346	BioSample/ Hungate1000*
Streptococcus equinus Sb20	1.9	Cow rumen/Australia	SAMN05216416	BioSample/ Hungate1000*
Streptococcus equinus SI	1.9	Sheep rumen/Australia	SAMN05216422	BioSample/ Hungate1000*
Streptococcus equinus SN033	1.8	Deer rumen/NZ	ATWZ00000000.1	Genbank
Streptococcus equinus YE01	1.9	Goat rumen/Australia	SAMN05216423	BioSample/ Hungate1000*
Streptococcus gallolyticus LMG 15572	2.4	Goat rumen/Australia	FPBN00000000.1	Genbank
Streptococcus gallolyticus VTM1R27	2.2	Moose rumen/USA	SAMN02910295	BioSample/ Hungate1000*
Streptococcus gallolyticus VTM1R29	2.2	Moose rumen/USA	SAMN04487839	BioSample/ Hungate1000*
Streptococcus gallolyticus VTM2R47	2.2	Moose rumen/USA	NZ_FOGM00000000.1	Genbank
Streptococcus gallolyticus VTM3R24	2.2	Moose rumen/USA	SAMN04487841	BioSample/ Hungate1000*
Streptococcus gallolyticus VTM3R42	2.2	Moose rumen/USA	NZ_FNFJ00000000.1	Genbank
Streptococcus henryi A-4	2.4	Cow rumen/NZ	SAMN02910293	BioSample/ Hungate1000*
Streptococcus sp. 45	1.9	Camel forestomach/Australia	SAMN05216460	BioSample/ Hungate1000*
Streptococcus sp. NLAE-zl-C503	1.9	Cow faeces enrichment/USA	SAMN05216494	BioSample/ Hungate1000*
Succiniclasticum ruminis DSM 11005	2.9	Cow rumen/Sweden	NZ_FMYW00000000.1	Genbank
Succiniclasticum ruminis DSM 9236	2.5	Cow rumen/Sweden	SAMN05216245	BioSample/ Hungate1000*
Succinivibrio dextrinosolvens 22B	3.1	Sheep rumen/UK	NZ_FOSF00000000.1	Genbank
Succinivibrio dextrinosolvens ACV-10	3	Cow rumen/NZ	FPAH00000000.1	Genbank
Succinivibrio dextrinosolvens H5	2.7	Sheep rumen/NZ	JNKL00000000.1	Genbank
Terrisporobacter glycolicus KPPR-9	4	Cow rumen/NZ	SAMN02910355	BioSample/ Hungate1000*
Treponema bryantii B25	3.4	Cow rumen/USA	SAMN04487977	BioSample/ Hungate1000*
Treponema bryantii NK4A124	3.3	Sheep rumen/NZ	ATWV00000000.1	Genbank
Treponema bryantii XBD1002	3.2	Cow rumen/NZ	FORI00000000.1	Genbank
Treponema saccharophilum DSM 2985	3.5	Cow rumen/USA	AGRW00000000.1	Genbank
Treponema sp. C6A8	2.9	Cow rumen/NZ	JHVB00000000.1	Genbank
Wolinella succinogenes DSM 1740	2.1	Cow rumen/USA	BX571656.1	Genbank
*: genomes obtained from the Genome portal in the JGI genome database (The Hungate1000 Project).
