# Supplementary material for: Characterization of antibiotic resistance genes in the species of the rumen microbiota
Source: Nat Commun. 2019 Nov 20;10:5252. doi: 10.1038/s41467-019-13118-0 (PMC6868206; doi:10.1038/s41467-019-13118-0)
Supplement: Supplementary file 8 — Source Data [file 41467_2019_13118_MOESM8_ESM.xlsx]

## Sheet: Figura 5
tet(W)			tet(Q)			tet(O)
site	dN/dS		site	dN/dS		site	dN/dS
1	0.205		1	0.159		1	0.446
2	0.946		2	0.165		2	0.464
3	0.242		3	0.171		3	0.445
4	0.224		4	0.164		4	0.466
5	0.239		5	0.165		5	0.498
6	0.229		6	0.232		6	2.555
7	0.236		7	0.2		7	0.512
8	0.239		8	0.171		8	0.466
9	0.266		9	0.203		9	0.521
10	0.229		10	0.183		10	0.472
11	0.255		11	0.227		11	0.512
12	0.266		12	0.171		12	0.47
13	0.23		13	0.165		13	0.498
14	0.242		14	0.191		14	0.469
15	0.272		15	0.2		15	0.472
16	0.222		16	0.176		16	0.48
17	0.224		17	0.18		17	0.469
18	0.243		18	0.248		18	0.472
19	0.287		19	0.185		19	0.512
20	0.24		20	0.221		20	0.486
21	0.233		21	0.198		21	0.477
22	0.23		22	0.165		22	0.469
23	0.266		23	0.261		23	0.512
24	0.291		24	0.261		24	0.518
25	0.266		25	0.191		25	0.489
26	0.229		26	0.224		26	0.511
27	0.23		27	0.178		27	0.469
28	0.269		28	0.2		28	0.473
29	0.755		29	0.191		29	0.469
30	0.239		30	0.215		30	0.466
31	0.295		31	0.177		31	0.469
32	0.244		32	0.197		32	0.464
33	0.242		33	0.252		33	2.569
34	0.225		34	0.23		34	0.488
35	0.229		35	1.672		35	0.506
36	0.233		36	0.213		36	0.467
37	0.253		37	0.165		37	0.461
38	0.254		38	0.165		38	2.332
39	0.225		39	0.19		39	0.512
40	0.265		40	0.199		40	0.469
41	0.224		41	0.221		41	0.469
42	0.241		42	0.164		42	0.485
43	0.224		43	0.202		43	0.469
44	0.225		44	0.199		44	0.461
45	0.237		45	0.211		45	0.469
46	0.732		46	0.159		46	0.446
47	0.253		47	0.165		47	0.461
48	0.275		48	0.164		48	0.518
49	0.223		49	0.198		49	0.48
50	0.249		50	0.176		50	0.496
51	0.255		51	0.226		51	0.508
52	0.268		52	0.19		52	0.485
53	0.239		53	0.2		53	0.472
54	0.239		54	0.171		54	0.505
55	0.23		55	0.18		55	0.472
56	0.239		56	0.189		56	0.505
57	0.288		57	0.261		57	0.516
58	0.707		58	0.183		58	0.469
59	0.264		59	0.211		59	0.469
60	0.233		60	0.215		60	0.485
61	0.248		61	0.188		61	2.335
62	0.255		62	0.211		62	0.493
63	0.236		63	0.171		63	0.483
64	0.255		64	0.209		64	0.516
65	0.274		65	0.271		65	0.525
66	0.24		66	0.165		66	0.48
67	1.015		67	0.198		67	0.461
68	0.271		68	1.561		68	0.467
69	0.254		69	0.176		69	0.464
70	0.241		70	0.252		70	0.509
71	0.231		71	0.165		71	0.498
72	0.239		72	0.209		72	0.466
73	0.227		73	0.171		73	0.445
74	0.238		74	0.199		74	0.461
75	0.238		75	0.18		75	0.486
76	0.245		76	0.246		76	0.491
77	0.231		77	0.2		77	0.512
78	0.24		78	0.227		78	0.483
79	0.205		79	0.159		79	0.446
80	0.238		80	0.165		80	0.461
81	0.249		81	0.191		81	0.483
82	0.275		82	0.171		82	0.518
83	0.235		83	0.218		83	0.486
84	0.223		84	0.177		84	0.464
85	0.239		85	0.213		85	0.467
86	0.247		86	0.198		86	0.52
87	0.249		87	0.261		87	0.496
88	0.268		88	0.188		88	0.493
89	0.287		89	0.224		89	0.512
90	0.247		90	0.176		90	0.522
91	0.25		91	0.159		91	0.467
92	0.303		92	0.203		92	0.512
93	0.236		93	0.165		93	0.498
94	0.225		94	0.2		94	0.472
95	0.229		95	0.191		95	0.469
96	0.224		96	0.219		96	0.467
97	0.275		97	0.241		97	0.512
98	0.227		98	0.209		98	0.512
99	0.962		99	0.232		99	0.47
100	0.248		100	0.248		100	0.493
101	0.246		101	0.191		101	0.469
102	0.254		102	0.197		102	0.48
103	0.238		103	0.177		103	0.461
104	0.231		104	0.23		104	0.512
105	0.227		105	0.164		105	0.445
106	0.255		106	0.228		106	0.516
107	0.229		107	0.218		107	0.469
108	0.255		108	0.242		108	0.516
109	0.23		109	0.188		109	0.511
110	0.268		110	0.197		110	0.496
111	0.853		111	0.245		111	0.445
112	0.266		112	0.261		112	0.521
113	0.236		113	0.224		113	0.483
114	0.255		114	3.108		114	0.483
115	0.229		115	0.18		115	0.469
116	0.278		116	0.232		116	0.512
117	0.249		117	0.233		117	0.516
118	0.254		118	0.192		118	2.289
119	0.802		119	0.261		119	0.446
120	0.224		120	0.228		120	0.48
121	0.235		121	0.209		121	0.466
122	0.245		122	0.246		122	0.505
123	0.23		123	0.188		123	0.469
124	0.875		124	0.171		124	0.466
125	0.224		125	0.164		125	0.483
126	0.253		126	0.191		126	0.513
127	0.224		127	0.209		127	0.505
128	0.224		128	0.165		128	0.461
129	0.222		129	0.188		129	0.464
130	0.224		130	0.171		130	0.466
131	0.225		131	0.199		131	0.498
132	0.255		132	0.233		132	0.508
133	0.899		133	1.659		133	0.479
134	0.231		134	0.19		134	0.488
135	0.875		135	0.213		135	0.466
136	0.238		136	0.165		136	0.461
137	0.275		137	0.243		137	0.518
138	1.014		138	0.198		138	0.491
139	0.229		139	0.226		139	0.446
140	0.239		140	0.245		140	0.467
141	3.633		141	0.204		141	0.489
142	0.255		142	2.849		142	2.606
143	0.268		143	0.165		143	0.464
144	0.25		144	0.164		144	0.446
145	0.249		145	0.176		145	0.464
146	0.238		146	1.413		146	0.469
147	0.222		147	0.165		147	0.48
148	0.247		148	0.261		148	0.489
149	0.248		149	0.222		149	0.493
150	0.235		150	0.228		150	0.507
151	0.238		151	0.165		151	0.464
152	0.239		152	1.62		152	0.466
153	0.224		153	0.261		153	0.445
154	0.224		154	1.453		154	0.485
155	0.222		155	0.159		155	0.48
156	0.255		156	0.228		156	0.508
157	0.24		157	1.355		157	0.48
158	0.227		158	0.178		158	0.47
159	0.247		159	0.219		159	0.488
160	0.266		160	0.165		160	0.516
161	0.248		161	0.2		161	0.483
162	0.843		162	1.834		162	0.519
163	0.939		163	0.178		163	0.483
164	0.224		164	0.204		164	0.445
165	2.243		165	0.246		165	0.461
166	0.266		166	1.328		166	0.467
167	2.967		167	0.252		167	0.486
168	0.253		168	0.248		168	0.498
169	0.236		169	0.228		169	0.461
170	0.237		170	0.188		170	0.498
171	2.237		171	0.204		171	0.461
172	2.461		172	0.164		172	0.446
173	0.244		173	1.52		173	0.464
174	0.939		174	0.177		174	0.516
175	0.274		175	0.177		175	0.525
176	0.238		176	0.242		176	0.461
177	0.948		177	0.176		177	0.486
178	0.233		178	0.177		178	0.467
179	0.224		179	0.191		179	0.466
180	0.253		180	0.185		180	0.446
181	0.239		181	0.252		181	0.472
182	0.224		182	0.197		182	0.498
183	0.238		183	0.193		183	0.461
184	3.444		184	0.199		184	0.464
185	0.313		185	0.199		185	0.512
186	0.275		186	2.482		186	0.512
187	1.223		187	0.164		187	0.48
188	0.222		188	0.232		188	0.464
189	0.266		189	0.177		189	0.489
190	0.224		190	0.255		190	0.446
191	0.264		191	0.204		191	0.497
192	0.269		192	0.245		192	0.488
193	0.253		193	0.218		193	0.464
194	1.278		194	0.165		194	0.505
195	0.224		195	0.216		195	0.483
196	0.237		196	0.177		196	0.464
197	1.375		197	0.171		197	0.446
198	0.939		198	0.232		198	0.497
199	0.947		199	0.246		199	0.464
200	0.266		200	0.183		200	0.521
201	0.797		201	0.165		201	0.464
202	1.024		202	0.204		202	0.516
203	0.233		203	0.271		203	0.464
204	0.253		204	0.165		204	0.464
205	0.255		205	0.215		205	0.498
206	0.998		206	0.164		206	0.485
207	0.266		207	0.209		207	0.47
208	0.25		208	1.373		208	0.513
209	0.288		209	0.203		209	0.508
210	0.853		210	0.213		210	0.498
211	0.229		211	0.191		211	0.472
212	0.248		212	0.176		212	0.486
213	0.266		213	0.224		213	0.512
214	0.845		214	0.176		214	0.483
215	0.242		215	0.219		215	0.523
216	0.233		216	0.204		216	0.47
217	0.266		217	0.246		217	0.489
218	1.059		218	0.2		218	0.512
219	0.238		219	0.24		219	0.472
220	0.229		220	0.193		220	0.503
221	0.229		221	0.2		221	0.472
222	0.254		222	0.232		222	0.464
223	2.442		223	0.191		223	0.498
224	0.231		224	0.159		224	0.461
225	0.266		225	0.224		225	0.521
226	0.231		226	0.165		226	0.488
227	0.239		227	0.209		227	0.466
228	0.288		228	0.19		228	0.509
229	1.095		229	0.209		229	0.516
230	0.275		230	0.165		230	0.489
231	0.205		231	0.198		231	0.445
232	0.238		232	0.245		232	0.464
233	0.223		233	0.245		233	0.482
234	0.227		234	0.199		234	0.466
235	0.926		235	0.224		235	0.511
236	0.228		236	0.182		236	0.469
237	0.266		237	2.788		237	0.477
238	0.236		238	0.211		238	0.483
239	0.288		239	0.191		239	0.489
240	0.843		240	0.164		240	0.497
241	0.824		241	0.203		241	0.497
242	1.895		242	0.215		242	0.486
243	0.253		243	0.241		243	0.493
244	0.255		244	1.446		244	0.464
245	0.225		245	0.238		245	0.473
246	0.788		246	0.219		246	0.508
247	0.229		247	0.232		247	0.493
248	0.964		248	0.197		248	0.464
249	0.291		249	0.19		249	0.512
250	0.252		250	0.203		250	0.522
251	0.238		251	0.232		251	0.488
252	0.852		252	2.73		252	0.516
253	0.25		253	0.204		253	0.47
254	0.244		254	0.227		254	0.483
255	0.222		255	0.204		255	0.48
256	0.245		256	0.197		256	0.466
257	0.223		257	0.164		257	0.464
258	0.256		258	0.198		258	0.489
259	0.247		259	0.193		259	0.498
260	0.238		260	0.199		260	0.48
261	0.252		261	0.252		261	0.464
262	0.231		262	0.176		262	0.501
263	0.255		263	0.213		263	0.509
264	0.316		264	0.193		264	0.496
265	1.356		265	0.176		265	0.483
266	0.233		266	0.19		266	0.47
267	0.266		267	0.178		267	0.489
268	0.277		268	0.191		268	0.485
269	0.249		269	0.218		269	0.496
270	0.31		270	0.176		270	0.445
271	0.247		271	0.164		271	0.489
272	0.229		272	0.171		272	0.506
273	0.269		273	0.199		273	0.472
274	0.224		274	0.2		274	0.469
275	0.266		275	0.178		275	0.518
276	0.256		276	0.261		276	0.483
277	0.266		277	0.19		277	0.518
278	0.249		278	0.203		278	0.485
279	0.238		279	0.255		279	0.461
280	0.224		280	0.199		280	0.47
281	0.227		281	2.577		281	0.466
282	0.229		282	0.185		282	2.375
283	0.278		283	0.19		283	0.445
284	0.229		284	0.209		284	0.493
285	0.225		285	0.197		285	0.464
286	0.265		286	0.165		286	0.464
287	0.253		287	0.251		287	0.48
288	0.222		288	0.177		288	0.464
289	0.266		289	0.176		289	0.445
290	0.254		290	0.224		290	0.464
291	0.224		291	0.209		291	0.505
292	0.265		292	0.197		292	0.469
293	0.223		293	0.171		293	0.48
294	0.205		294	0.176		294	0.446
295	0.268		295	0.165		295	0.494
296	0.239		296	0.24		296	0.47
297	0.283		297	0.196		297	0.505
298	0.248		298	0.18		298	0.469
299	0.254		299	0.174		299	0.498
300	0.225		300	1.542		300	0.473
301	0.244		301	0.246		301	0.464
302	0.239		302	0.23		302	0.512
303	0.25		303	0.19		303	2.47
304	0.249		304	0.198		304	0.497
305	0.265		305	0.164		305	0.522
306	0.23		306	0.165		306	0.461
307	0.23		307	0.178		307	0.469
308	0.241		308	0.165		308	0.511
309	1.029		309	0.177		309	0.522
310	4.533		310	0.213		310	0.493
311	0.236		311	1.47		311	0.473
312	0.253		312	0.224		312	0.461
313	0.239		313	0.165		313	0.466
314	0.243		314	0.165		314	0.467
315	0.224		315	0.209		315	0.466
316	0.266		316	0.218		316	0.512
317	0.245		317	0.171		317	0.491
318	0.229		318	0.185		318	0.461
319	0.225		319	0.183		319	0.461
320	0.229		320	0.165		320	0.47
321	0.945		321	2.507		321	0.518
322	0.241		322	1.295		322	0.516
323	0.313		323	0.165		323	0.512
324	0.224		324	0.192		324	0.498
325	0.238		325	0.255		325	0.469
326	0.911		326	0.209		326	0.466
327	0.303		327	0.2		327	0.518
328	0.225		328	1.22		328	0.488
329	0.226		329	0.204		329	0.498
330	3.637		330	0.232		330	0.464
331	0.23		331	0.19		331	4.162
332	1.024		332	1.369		332	0.521
333	0.252		333	1.434		333	0.518
334	0.264		334	0.215		334	0.505
335	0.268		335	0.217		335	0.516
336	0.947		336	0.245		336	0.47
337	0.868		337	0.171		337	4.246
338	0.274		338	0.228		338	0.483
339	1.171		339	0.202		339	0.466
340	0.754		340	0.232		340	0.464
341	2.704		341	0.214		341	0.461
342	0.245		342	0.193		342	0.493
343	0.85		343	0.246		343	0.52
344	0.252		344	0.193		344	0.493
345	0.205		345	0.252		345	0.446
346	0.266		346	0.183		346	0.52
347	0.249		347	0.241		347	0.508
348	0.224		348	0.176		348	0.469
349	0.789		349	1.826		349	0.486
350	0.239		350	0.248		350	0.466
351	0.707		351	0.219		351	0.469
352	0.252		352	0.259		352	2.33
353	0.254		353	0.223		353	0.48
354	0.224		354	2.768		354	0.464
355	0.264		355	2.739		355	0.493
356	0.906		356	1.842		356	0.464
357	0.288		357	0.177		357	0.516
358	0.265		358	0.198		358	0.509
359	0.884		359	0.19		359	0.464
360	0.249		360	0.216		360	0.445
361	0.282		361	0.197		361	0.518
362	0.266		362	0.213		362	0.489
363	0.225		363	0.164		363	0.488
364	0.247		364	0.248		364	0.469
365	0.266		365	0.183		365	0.489
366	0.224		366	0.261		366	0.469
367	0.288		367	0.165		367	0.464
368	1.242		368	0.188		368	0.466
369	0.223		369	0.245		369	0.497
370	0.238		370	0.271		370	0.461
371	0.248		371	0.171		371	0.512
372	0.225		372	0.177		372	0.498
373	0.24		373	0.199		373	0.493
374	0.266		374	0.246		374	0.489
375	0.275		375	0.211		375	0.512
376	0.887		376	0.245		376	0.464
377	0.939		377	0.248		377	0.489
378	0.241		378	0.191		378	0.489
379	0.227		379	0.248		379	0.485
380	0.238		380	0.164		380	0.461
381	0.248		381	0.197		381	0.472
382	0.726		382	0.232		382	0.469
383	0.23		383	0.204		383	0.486
384	0.255		384	0.178		384	0.483
385	0.223		385	0.165		385	0.48
386	0.224		386	0.177		386	0.466
387	0.239		387	0.245		387	0.445
388	0.266		388	0.177		388	0.489
389	0.268		389	0.209		389	0.493
390	0.253		390	0.251		390	0.483
391	0.275		391	0.232		391	0.518
392	0.238		392	0.204		392	0.488
393	0.249		393	0.19		393	2.265
394	0.659		394	0.243		394	0.485
395	0.255		395	0.221		395	0.516
396	0.275		396	0.228		396	0.446
397	0.223		397	0.197		397	0.464
398	0.248		398	0.177		398	0.509
399	0.25		399	0.209		399	0.466
400	0.248		400	0.164		400	0.494
401	0.247		401	0.246		401	0.511
402	0.275		402	0.188		402	0.505
403	0.266		403	0.245		403	0.489
404	1.081		404	0.261		404	0.48
405	0.253		405	0.177		405	0.464
406	0.254		406	0.177		406	0.464
407	0.247		407	0.255		407	0.491
408	0.222		408	0.191		408	0.483
409	1.16		409	0.248		409	0.485
410	0.253		410	0.185		410	0.48
411	0.265		411	0.197		411	2.314
412	0.808		412	0.219		412	0.464
413	0.255		413	0.193		413	0.445
414	0.222		414	0.191		414	0.464
415	0.253		415	0.165		415	0.48
416	0.245		416	0.198		416	0.493
417	0.836		417	0.209		417	0.472
418	0.233		418	0.197		418	0.47
419	0.239		419	0.18		419	0.445
420	0.266		420	0.212		420	0.489
421	1.354		421	0.242		421	0.446
422	0.223		422	0.176		422	0.464
423	0.249		423	0.177		423	0.47
424	0.24		424	0.255		424	0.505
425	0.247		425	0.215		425	0.489
426	0.254					426	0.47
427	0.939					427	0.464
428	0.229					428	0.469
429	0.237					429	0.464
430	0.24					430	0.489
431	0.23					431	0.511
432	0.224					432	0.505
433	0.255					433	0.512
434	0.224					434	0.445
435	0.223					435	0.464
436	0.227					436	0.509
437	0.24					437	0.505
438	0.252					438	0.491
439	0.224					439	0.461
440	0.24					440	0.493
441	0.253					441	0.513
442	0.274					442	0.525
443	0.264					443	0.472
444	0.263					444	0.493
445	0.226					445	0.509
446	0.269					446	0.488
447	0.266					447	0.518
448	0.268					448	0.522
449	0.25					449	0.445
450	0.265					450	0.48
451	0.266					451	0.505
452	0.247					452	0.52
453	0.943					453	0.493
454	0.266					454	0.466
455	0.231					455	0.472
456	0.248					456	0.502
457	0.248					457	0.472
458	0.266					458	0.485
459	1.318					459	0.516
460	0.247					460	0.489
461	0.223					461	0.464
462	0.229					462	0.506
463	0.249					463	0.47
464	0.25					464	0.47
465	0.255					465	0.497
466	0.266					466	0.489
467	0.269					467	0.472
468	0.247					468	0.489
469	0.287					469	0.512
470	0.224					470	0.479
471	0.255					471	0.508
472	0.245					472	0.507
473	0.253					473	0.513
474	0.288					474	0.508
475	0.224					475	0.461
476	0.247					476	0.486
477	0.233					477	0.47
478	0.868					478	0.446
479	0.238					479	0.48
480	0.249					480	0.488
481	0.224					481	0.47
482	0.268					482	0.489
483	0.247					483	0.489
484	0.246					484	0.512
485	0.282					485	0.522
486	0.693					486	2.421
487	0.268					487	0.516
488	0.231					488	0.488
489	0.275					489	0.521
490	1.124					490	0.489
491	0.231					491	0.472
492	0.274					492	0.525
493	0.224					493	0.464
494	0.266					494	0.485
495	0.224					495	0.469
496	0.225					496	0.498
497	0.271					497	0.494
498	0.222					498	0.464
499	0.239					499	0.505
500	0.252					500	0.494
501	0.253					501	0.483
502	0.253					502	0.464
503	0.247					503	0.489
504	0.239					504	0.472
505	0.266					505	0.518
506	0.26					506	0.489
507	0.254					507	0.489
508	0.242					508	0.469
509	0.242					509	0.493
510	0.233					510	0.467
511	0.237					511	0.469
512	0.224					512	0.511
513	0.24					513	0.523
514	0.223					514	0.469
515	0.225					515	0.498
516	0.236					516	0.483
517	0.249					517	0.509
518	0.295					518	0.521
519	0.275					519	0.489
520	0.229					520	0.522
521	0.24					521	0.493
522	0.239					522	0.505
523	0.266					523	0.467
524	0.275					524	0.518
525	0.253					525	0.48
526	0.255					526	0.516
527	0.264					527	0.472
528	0.275					528	0.512
529	0.222					529	0.464
530	0.939					530	0.464
531	0.263					531	0.469
532	0.225					532	0.488
533	0.224					533	0.469
534	0.257					534	0.464
535	0.282					535	0.512
536	0.266					536	0.512
537	0.253					537	0.48
538	0.264					538	0.491
539	0.266					539	0.489
540	0.247					540	0.52
541	0.248					541	0.512
542	0.236					542	0.483
543	0.827					543	0.464
544	0.247					544	0.466
545	0.266					545	0.489
546	0.223					546	0.469
547	0.245					547	0.505
548	1.051					548	0.516
549	0.253					549	0.464
550	0.248					550	0.489
551	0.266					551	0.52
552	0.248					552	0.497
553	0.226					553	0.509
554	0.247					554	0.486
555	0.266					555	0.489
556	1.023					556	0.483
557	0.238					557	0.461
558	0.249					558	0.475
559	0.24					559	0.491
560	0.254					560	0.485
561	0.247					561	0.489
562	0.271					562	0.494
563	0.229					563	0.469
564	0.23					564	0.461
565	0.224					565	0.466
566	0.253					566	0.467
567	0.224					567	0.469
568	0.843					568	0.472
569	0.255					569	0.516
570	0.911					570	2.214
571	0.254					571	0.48
572	0.222					572	0.461
573	0.238					573	0.498
574	0.253					574	0.48
575	0.25					575	0.509
576	0.233					576	0.466
577	0.253					577	0.521
578	0.248					578	0.464
579	0.231					579	0.472
580	0.223					580	0.464
581	0.239					581	0.505
582	0.245					582	0.493
583	0.229					583	0.475
584	0.256					584	0.47
585	0.266					585	0.494
586	0.224					586	0.466
587	0.255					587	0.508
588	0.264					588	0.464
589	0.247					589	0.52
590	0.268					590	0.485
591	0.248					591	0.498
592	0.238					592	0.461
593	0.282					593	0.512
594	0.229					594	0.472
595	0.253					595	0.489
596	0.247					596	0.513
597	0.23					597	0.469
598	0.224					598	0.461
599	0.225					599	0.488
600	2.919					600	0.516
601	0.237					601	0.472
602	0.255					602	0.509
603	0.252					603	0.522
604	0.268					604	0.518
605	0.255					605	0.469
606	0.233					606	0.48
607	0.269					607	0.512
608	0.254					608	0.464
609	0.235					609	0.472
610	0.266					610	0.52
611	0.255					611	0.516
612	0.229					612	0.491
613	0.906					613	0.472
614	0.233					614	2.325
615	0.236					615	0.473
616	3.127					616	0.464
617	0.253					617	2.433
618	0.736					618	0.466
619	0.224					619	0.522
620	0.255					620	0.508
621	0.245					621	0.523
622	0.256					622	0.524
623	0.268					623	0.524
624	0.283					624	0.505
625	0.224					625	0.461
626	0.844					626	0.506
627	1.02					627	0.496
628	0.282					628	0.445
629	0.23					629	0.461
630	0.222					630	0.48
631	0.227					631	0.47
632	0.249					632	0.509
633	1.025					633	0.483
634	0.205					634	0.446
635	0.249					635	0.513
636	4.323					636	0.512
637	0.222					637	0.48
638	4.519					638	0.512
639	4.784					639	0.476

## Sheet: Figure 7
ARG_genome	SRR8050517	SRR8050516	SRR8050514	SRR3257011	SRR3256999	SRR5805554	SRR5805529	SRR594654	SRR3169847	SRR3169851	SRR6201277	SRR6201276	SRR873462	SRR873454	SRR1138697
cepA_bacteroides_nlaezlc500	0	0.464089	0	0	0	0	0	0	0	0	0	0	0	0	0
ant6Ia_bacteroides_nlaezlc579	0	0	0	0	0	0	0	0	0	0	0	0	0	0	0
aph3_bacteroides_nlaezlc579	0	0	0	0	0	0	0	0	0	0	0	0	0	0	0
strA_escherichia_pa3	0	0	0	0	0	0	0	0	0	0	0	0	0	0	0
strB_escherichia_pa3	0	0	0	0	0	0	0	0	0	0	0	0	0	0	0
cepA_bacteroides_nlaezlc500	0	0	0	0	0	0	0	0	0	0	0	0	0	0	0
blaACL1_succiniclasticum_dsm11005	0	0	0	0	0	0	0	0	0	0.447218	0	0	0	0	0
blaSED1_citrobacter_c269	0	0	0	0	0	0	0	0	0	0	0	0	0	0	0
blaDHA2_morganella_c84	0	0	0	0	0	0	0	0	0	0	0	0	0	0	0
blaZ_staphylococcus_g239	0	0	0	0	0	0	0	0	0	0	0	0	0	0	0
ermB_enterococcus_skf1	0	0	0	0	0	0	0	0	0	0	0	0	0	0	0
ermG_bacteroides_nlaezlc579	0	0	0	0	0	0	0	0	0	0	0	0	0	0	0
mefA_clostridiumlundense_dsm17049	0	0	0	0	0	0.44381	0	0	0	0	0	0	0	0	0
lsaA_enterococcus_68a	0	0	0	0	0	0	0	0	0	0	0	0	0	0	0
lsaC_peptostreptococcus_c	0	0	0	0	0	0	0	0	0	0	0	0	0	0	0
tet32_clostridium_atcc25537	0	0.41913	0	0	0	0	0	0	0	0	0	0	0	0	0
tet40_oscillibacter_pc13	0	0.659075	0	0	0	0	0	0	0	0	0	0	0	0	0
tetA_escherichia_pa3	0	0	0	0	0	0	0	0	0	0	0	0	0	0	0
tetAP_clostridium_hun142	0	0	0	0	0	0	0	0	0	0	0	0	0	0	0
tetB_shigella_g496	0	0	0	0	0	0	0	0	0	0	0	0	0	0	0
tetBP_clostridium_hun142	0	0	0	0	0	0	0	0	0	0	0	0	0	0	0
tetD_morganella_c84	0	0	0	0	0	0	0	0	0	0	0	0	0	0	0
tetJ_proteus_g534	0	0	0.348417	0	0	0	0	0	0	0	0	0	0	0	0
tetM_clostridium_g419	0	0	0	0	0	0	0	0	0	0	0	0	0	0	0
tetO_blautiasp_sf50	1.77539	2.51478	0.434433	0	0	0	0	0	0	0	0	0	0	0	0
tetQ_prevotellaruminicola_ar32	6.06809	4.17825	3.24809	0.563828	1.14078	1.93164	0.438695	0	0	0	0	0	0.495996	0	0
tetW_ruminococcus_8	2.53627	5.02956	1.95495	0.689312	0	3.43647	0	0	0	0	0	0	0	0	0
tet37_prevotella_hun102	1.63137	0.336989	0.349292	0	0	0	0	0	0	0	1.63884	1.5481	3.44647	5.32178	4.94589
vanC_enterococcus_c414	0	0	0	0	0	0	0	0	0	0	0	0	0	0	0
vanD_blautiaschinkii_dsm10518	0	0	0	0	0	0	0	0	0	0	0	0	0	0	0
vanHD_blautiaschinkii_dsm10518	0	0	0	0	0	0	0	0	0	0	0	0	0	0	0
vanRC_enterococcus_c414	0	0	0	0	0	0	0	0	0	0	1.40573	0	0.739061	0.691636	1.09273
vanRD_blautiaschinkii_dsm10518	0	0	0	0	0	0	0	0	0	0	0	0.528879	0	0	0
vanSC_enterococcus_g268	0	0	0	0	0	0	0	0	0	0	0	0	0	0	0
vanSD_blautiaschinkii_dsm10518	0	0	0	0	0	0	0	0	0	0	0	0	0	0	0
vanTC_enterococcus_c414	0	0	0	0	0	0	0	0	0	0	0	0	0	0	0
vanXD_blautiaschinkii_dsm10518	0	0	0	0	0	0	0	0	0	0	0	0	0	0	0
vanXYC_enterococcus_g268	0	0	0	0	0	0	0	0	0	0	0	0	0	0	0
vanYD_blautiaschinkii_dsm10518	0	0	0	0	0	0	0	0	0	0	0	0	0	0	0
vanZF_bacillus_kpr7a	0	0	0	0	0	0	0	0	0	0	0	0	0	0	0

## Sheet: Supplementary Figure 1
	Resfinder	ARG-ANNOT	Resfams
Aminoglycoside	10	26	157
Beta-lactam	11	446	269
Fluoroquinolone	4	4	2
Fosfomycin	2	2	0
Glycopeptide	22	76	412
MLS	22	44	44
Nitroimidazole	3	0	0
Phenicol	3	10	19
Sulphonamide	2	2	0
Tetracycline	61	130	116
Trimethoprim	1	14	0

## Sheet: Supplementary Figure 2
Resfinder - a															Resfinder - b
Beta-lactam	Aminoglycoside	Fluoroquinolone	Nitroimidazole	Phenicol	Fosfomycin	Sulphonamide	Trimethoprim	Colistin	Fusic Acid	Oxazolidinone	Rifampicin					Bacteroidetes (n=50)	Firmicutes (n=313)	Proteobacteria (n=22)	Actinobacteria (n=32)	Fibrobacteres (n=2)	Fusobacteria (n=1)	Spirochaetes (n=5)	Euryarchaeota (n=10)
11	10	4	3	3	2	2	1	0	0	0	0				Aminoglycoside	50	30	20	0	0	0	0	0
															Beta-lactam	36.3636	45.4545	18.1818	0	0	0	0	0
ARG-ANNOT - c															Fluoroquinolone	0	50	50	0	0	0	0	0
Glycopeptide	MLS	Aminoglycoside	Trimethoprim	Phenicol	Fluoroquinolone	Fosfomycin	Sulphonamide	Nitroimidazole	Colistin	Fusic Acid	Oxazolidinone	Rifampicin			Fosfomycin	0	100	0	0	0	0	0	0
76	44	26	14	10	4	2	2	0	0	0	0	0			Glycopeptide	0	100	0	0	0	0	0	0
															MLS	27.2727	72.7273	0	0	0	0	0	0
Resfams - e															Nitroimidazole	100	0	0	0	0	0	0	0
ABC efflux	Vancomycin	Beta-lactam	Others	RND efflux	Aminoglycoside	Tetracycline	Macrolide	Phenicol	MLS	Quinolone					Phenicol	0	33.3333	66.6667	0	0	0	0	0
1749	412	269	215	165	157	116	27	19	17	2					Sulphonamide	50	0	50	0	0	0	0	0
															Tetracycline	18.0328	62.2951	8.19672	11.4754	0	0	0	0
															Trimethoprim	0	0	100	0	0	0	0	0
															ARG-ANNOT - d
																Bacteroidetes (n=50)	Firmicutes (n=313)	Proteobacteria (n=22)	Actinobacteria (n=32)	Fibrobacteres (n=2)	Fusobacteria (n=1)	Spirochaetes (n=5)	Euryarchaeota (n=10)
															Aminoglycoside	42.3077	42.3077	15.3846	0	0	0	0	0
															Beta-lactam	5.38117	1.79372	92.8251	0	0	0	0	0
															Fluoroquinolone	0	50	50	0	0	0	0	0
															Fosfomycin	0	100	0	0	0	0	0	0
															Glycopeptide	0	100	0	0	0	0	0	0
															MLS	20.4546	75	0	4.54545	0	0	0	0
															Phenicol	30	50	20	0	0	0	0	0
															Sulphonamide	50	0	50	0	0	0	0	0
															Tetracycline	14.6154	67.6923	10.7692	6.92308	0	0	0	0
															Trimethoprim	0	57.1429	42.8571	0	0	0	0	0
															Resfams - f
																Bacteroidetes (n=50)	Firmicutes (n=313)	Proteobacteria (n=22)	Actinobacteria (n=32)	Fibrobacteres (n=2)	Fusobacteria (n=1)	Spirochaetes (n=5)	Euryarchaeota (n=10)
															Aminoglycoside	8.28025	78.9809	5.73248	5.09554	0	0	1.91083	0
															Beta-lactam	14.4981	75.8364	4.08922	5.20446	0	0	0.371747	0
															Vancomycin	0	99.2718	0	0.728155	0	0	0	0
															Tetracycline	7.75862	71.5517	8.62069	12.069	0	0	0	0
															MLS	5.88235	52.9412	29.4118	11.7647	0	0	0	0
															Macrolide	0	3.7037	96.2963	0	0	0	0	0
															Phenicol	5.26316	78.9474	15.7895	0	0	0	0	0
															Quinolone	0	100	0	0	0	0	0	0
															ABC efflux	3.14465	86.7353	2.00114	6.34648	0	0.114351	1.31504	0.343053
															RND efflux	27.2727	30.303	41.2121	0	1.21212	0	0	0
															Others	16.7442	40.9302	35.8139	5.58139	0.930233	0	0	0

## Sheet: Supplementary Figure 7
Resfinder		Resfams		ARG-ANNOT		In vitro
AM_10518		B_20087		TET_20087		B_13811
TET_20087		B_20432		TET_20432		B_2872
TET_20432		B_10518		TET_6492		AM_20092
TET_6492		B_M55		TET_20092		TET_20087
TET_20092		B_5434		TET_20212		TET_20432
TET_20212		B_10710		TET_10518		TET_20092
TET_10518		B_6191		TET_10710		TET_20212
TET_13811		B_17049		TET_17049		TET_10518
TET_18934		B_D15d		TET_13811		TET_10710
VAN_10518		B_T81		TET_18934		TET_13811
MAC_17049		B_13811		VAN_10518		TET_18934
MAC_24773		B_22619		CLOR_17049		VAN_10518
CLIND_5522		B_43194		MAC_5434		VAN_6191
CLIND_24773		B_24773		MAC_17049		VAN_17049
		B_2872		MAC_24773		VAN_1801
		B_18934		CLIND_5522		VAN_20403
		B_20406				MAC_17049
		AM_6492				MAC_43194
		AM_20092
		AM_10518
		AM_3071
		AM_5434
		AM_B316
		AM_24773
		TET_20087
		TET_20432
		TET_6492
		TET_20092
		TET_20212
		TET_10518
		TET_5434
		TET_10710
		TET_6191
		TET_13811
		TET_18934
		VAN_5522
		VAN_10518
		VAN_3071
		VAN_M55
		VAN_5434
		VAN_10710
		VAN_6191
		VAN_17049
		VAN_1801
		VAN_B316
		VAN_20403
		VAN_24773
		VAN_Fd1
		VAN_18934
		VAN_20406
		CLOR_5434
		CLOR_17049
		MAC_43194
